# Supplementary material for: Expression of Concern: Akt Regulates Drug-Induced Cell Death through Bcl-w Downregulation
Source: PLoS One. 2019 Mar 19;14(3):e0213701. doi: 10.1371/journal.pone.0213701 (PMC6424394; doi:10.1371/journal.pone.0213701)
Supplement: S7 File — (XLSX) [file pone.0213701.s007.xlsx]

## Sheet: Foglio1
HELA C-	NEG	CISP	EPI		NEG	CISP	EPI
	0.521	0.014	0.3		100	2.68714	57.5816
	0.479	0.013	0.273		100	2.71399	56.9937
	0.442	0.018	0.276		100	4.0724	62.4434
				MEAN	100	3.15784	59.0062
				SDV	3.95264	0.792143	2.99117
HELA BCLW	NEG	CISP	EPI		NEG	CISP	EPI
	0.636	0.436	0.576		100	68.5535	90.566
	0.656	0.44	0.539		100	67.0732	82.1646
	0.687	0.416	0.6		100	60.5531	87.3362
				MEAN	100	65.3933	86.689
				SDV	2.5697	4.25651	4.23794
			100	3.1	59
			100	65.39	86.68
