# Supplementary material for: Expression of Concern: Akt Regulates Drug-Induced Cell Death through Bcl-w Downregulation
Source: PLoS One. 2019 Mar 19;14(3):e0213701. doi: 10.1371/journal.pone.0213701 (PMC6424394; doi:10.1371/journal.pone.0213701)
Supplement: S10 File — (XLSX) [file pone.0213701.s010.xlsx]

## Sheet: MTT bclw-6b
		cisp	epi			bclw	bclw cisp	scramb	scram cisp	61	61 cisp	62	62 cisp
bclw	0.913	0.507	0.668
	0.892	0.551	0.678
	0.901	0.543	0.71
					AV
					SD
scrambled	0.989	0.557	0.719
	0.961	0.569	0.757			bclw	bclw cisp	scrambled	scrambled cisp	siRNA61	siRNA61 cisp	siRNA62	siRNA62 cisp
	1.036	0.616	0.763			100	55.53	108.32	56.32	89.27	26.13	106.57	38.75
						100	61.77	107.74	59.21	90.36	25.43	116.93	32.98
						100	60.27	114.98	59.46	85.35	26.01	110.54	35.34
61	0.815	0.213	0.35		AV	100	59.19	110.347	58.33	88.3267	25.8567	111.347	35.69
	0.806	0.205	0.352		SD	0	3.25718	4.02305	1.74519	2.63485	0.374344	5.2269	2.90088
	0.769	0.2	0.342																bclw	scrambled	siRNA-61	siRNA-62
															SD	0	3.25
62	0.973	0.377	0.496													4	1.745
	1.043	0.343	0.513													2.6	0.37
	0.996	0.352	0.48													5.22	2.9
